# Supplementary material for: Ecological Barriers for an Amphibian Pathogen: A Narrow Ecological Niche for Batrachochytrium salamandrivorans in an Asian Chytrid Hotspot
Source: J Fungi (Basel). 2023 Sep 8;9(9):911. doi: 10.3390/jof9090911 (PMC10532633; doi:10.3390/jof9090911)
Supplement: Supplementary file 1 [file jof-09-00911-s001.zip]

Archive with 1 entries (1 files):
- jof-2574541-supplementary.pdf
